# Supplementary material for: Factors predicting access to medications for opioid use disorder for housed and unhoused patients: A machine learning approach
Source: PLoS One. 2024 Sep 27;19(9):e0308791. doi: 10.1371/journal.pone.0308791 (PMC11433129; doi:10.1371/journal.pone.0308791)
Supplement: S1 Data — (XLSX) [file pone.0308791.s004.xlsx]

## Sheet: S1 frequencies
group	subgroup	percent_receiving_moud	DependentMOUD		IndependentMOUD	HomelessPctDiff
S1 Appendix - MOUD Access Rates by Living Arrangement
Group	Subgroup	Total MOUD Treatment Rate	Unhoused MOUD Treatment Rate	Dependent MOUD Treatment Rate	Independent MOUD Treatment Rate	% Difference - Unhoused from Independent Living
ALL	ALL	0.403986	0.285596	0.345413	0.449223	-36.42%****
AGE	Age12To14	0.610169		0.102564	0.513514
AGE	Age15To17	0.233387	0.2	0.05614	0.17734	12.78%
AGE	Age18To20	0.300761	0.210165	0.255778	0.328428	-36.01%****
AGE	Age21To24	0.322904	0.23868	0.296998	0.34852	-31.52%****
AGE	Age25To29	0.356332	0.259879	0.32385	0.387956	-33.01%****
AGE	Age30To34	0.393802	0.289868	0.345974	0.432639	-33.00%****
AGE	Age35To39	0.411304	0.296747	0.364455	0.452723	-34.45%****
AGE	Age40To44	0.421602	0.302064	0.377631	0.466902	-35.30%****
AGE	Age45To49	0.425796	0.281659	0.347022	0.488205	-42.31%****
AGE	Age50To54	0.45379	0.284795	0.351676	0.530125	-46.28%****
AGE	Age55To64	0.499529	0.322909	0.396973	0.562414	-42.59%****
AGE	Age65Plus	0.590217	0.362408	0.498861	0.64181	-43.53%****
ALCDRUG	AlcoholAndDrugs	0.301348	0.238591	0.301388	0.330466	-27.80%****
ALCDRUG	OtherDrugs	0.418898	0.295087	0.351401	0.465785	-36.65%****
ALCFLG	NotReported	0.418898	0.295087	0.351401	0.465785	-36.65%****
ALCFLG	Reported	0.301348	0.238591	0.301388	0.330466	-27.80%****
AMPHFLG	NotReported	0.40452	0.285716	0.34579	0.449863	-36.49%****
AMPHFLG	Reported	0.342046	0.271186	0.311828	0.372881	-27.27%****
ARRESTS	0Arrest	0.423985	0.317221	0.345506	0.48295	-34.32%****
ARRESTS	1Arrest	0.376401	0.298746	0.363221	0.374376	-20.20%****
ARRESTS	2PlusArrest	0.31727	0.306011	0.30798	0.357018	-14.29%***
ARRESTS	Unknown	0.218017	0.018874	0.202861	0.118615	-84.09%****
BARBFLG	NotReported	0.40409	0.285688	0.345481	0.449342	-36.42%****
BARBFLG	Reported	0.241791	0.134615	0.277108	0.251282	-46.43%*
BENZFLG	NotReported	0.411125	0.289589	0.345735	0.458378	-36.82%****
BENZFLG	Reported	0.321278	0.248408	0.341231	0.34502	-28.00%****
CBSA2010	Excluded due to large number of subgroups (272)
COKEFLG	NotReported	0.406435	0.278491	0.337451	0.449716	-38.07%****
COKEFLG	Reported	0.396737	0.299732	0.367206	0.447655	-33.04%****
DAYWAIT	0DaysWait	0.424159	0.260044	0.297561	0.496048	-47.58%****
DAYWAIT	15To30DaysWait	0.368315	0.282629	0.260592	0.426683	-33.76%****
DAYWAIT	1To7DaysWait	0.451381	0.305707	0.407448	0.505946	-39.58%****
DAYWAIT	31PlusDaysWait	0.349075	0.279294	0.22103	0.396897	-29.63%****
DAYWAIT	8To14DaysWait	0.412401	0.279195	0.341615	0.467855	-40.32%****
DAYWAIT	Unknown	0.370705	0.306227	0.418478	0.392629	-22.01%****
DIVISION	EastNorthCentral	0.361614	0.372033	0.20024	0.439565	-15.36%****
DIVISION	EastSouthCentral	0.164892	0.053521	0.209444	0.180396	-70.33%****
DIVISION	MiddleAtlantic	0.509791	0.381975	0.521638	0.537842	-28.98%****
DIVISION	Mountain	0.329235	0.285395	0.230491	0.393883	-27.54%****
DIVISION	NewEngland	0.353646	0.244649	0.398088	0.385293	-36.50%****
DIVISION	Pacific	0.581413	0.344032	0.545108	0.708942	-51.47%****
DIVISION	SouthAtlantic	0.378529	0.141728	0.213538	0.41229	-65.62%****
Statistical significance shown at the 0.1 (*), 0.05 (**), 0.01 (***), and 0.001 (****) levels.
Group	Subgroup	Total MOUD Treatment Rate	Unhoused MOUD Treatment Rate	Dependent MOUD Treatment Rate	Independent MOUD Treatment Rate	% Difference - Unhoused from Independent Living
DIVISION	USTerritories	0.261538	0.158273	0.493151	0.258824	-38.85%**
DIVISION	WestNorthCentral	0.348998	0.347778	0.367738	0.34516	0.76%
DIVISION	WestSouthCentral	0.183216	0.076801	0.198533	0.212173	-63.80%****
DSMCRIT	ADDOrBehaviorDisorder	0.315789	0.166667	0.666667	0.321429	-48.15%
DSMCRIT	AlcoholAbuse	0.192391	0.194805	0.13125	0.230897	-15.63%
DSMCRIT	AlcoholDependence	0.201416	0.2	0.185261	0.214878	-6.92%
DSMCRIT	AlcoholDisorder	0.252427	0.166667	0.5	0.25	-33.33%
DSMCRIT	AlcoholIntoxication	0.0298507	0	0	0.047619	-100.00%
DSMCRIT	AnxietyDisorder	0.306358	0.146341	0.265625	0.345291	-57.62%**
DSMCRIT	BipolarDisorder	0.215805	0.159091	0.089286	0.276995	-42.57%
DSMCRIT	CannabisAbuse	0.141983	0.145161	0.1	0.158249	-8.27%
DSMCRIT	CannabisDependence	0.22137	0.273256	0.15404	0.246533	10.84%
DSMCRIT	CocaineAbuse	0.187166	0.230769	0.139241	0.191489	20.51%
DSMCRIT	CocaineDependence	0.221635	0.243682	0.1728	0.241884	0.74%
DSMCRIT	DepressiveDisorder	0.225251	0.197802	0.28972	0.226293	-12.59%
DSMCRIT	OpioidAbuse	0.269153	0.249564	0.349235	0.279419	-10.68%**
DSMCRIT	OpioidDependence	0.422567	0.303196	0.304667	0.46995	-35.48%****
DSMCRIT	OtherMentalHealthCondition	0.479691	0.339146	0.662713	0.501383	-32.36%****
DSMCRIT	OtherSubstanceAbuse	0.124272	0.130435	0.145161	0.137221	-4.95%
DSMCRIT	OtherSubstanceDependence	0.156852	0.209243	0.135375	0.16924	23.64%***
DSMCRIT	SchizopheniaOrPsychDisorder	0.138614	0.052632	0.055556	0.174603	-69.86%
DSMCRIT	SubstanceDisorder	0.133308	0.052632	0.137931	0.156977	-66.47%****
DSMCRIT	Unknown	0.399189	0.272071	0.420358	0.451421	-39.73%****
EDUC	1To3yCollege	0.397371	0.307857	0.371823	0.427228	-27.94%****
EDUC	4yCollegePlus	0.40131	0.24715	0.312656	0.450395	-45.13%****
EDUC	Grade12OrGED	0.395953	0.276585	0.335632	0.446454	-38.05%****
EDUC	Grade8OrLess	0.357411	0.262587	0.367507	0.399507	-34.27%****
EDUC	Grade9To11	0.417211	0.307096	0.339082	0.475534	-35.42%****
EDUC	Unknown	0.496322	0.286237	0.477064	0.5759	-50.30%****
EMPLOY_DETNLF	FullTime	0.422312	0.306804	0.323678	0.444303	-30.95%****
EMPLOY_DETNLF	Homemaker	0.455502	0.272152	0.348442	0.474495	-42.64%****
EMPLOY_DETNLF	InstitutionResident	0.291534	0.261111	0.299095	0.266917	-2.18%
EMPLOY_DETNLF	OtherNotInLaborForce	0.35463	0.255802	0.363306	0.383674	-33.33%****
EMPLOY_DETNLF	PartTime	0.46507	0.370286	0.407213	0.485609	-23.75%****
EMPLOY_DETNLF	RetiredOrDisabled	0.489759	0.340881	0.439331	0.523373	-34.87%****
EMPLOY_DETNLF	Student	0.314462	0.254545	0.20297	0.363714	-30.01%**
EMPLOY_DETNLF	Unemployed	0.372052	0.28721	0.308202	0.408136	-29.63%****
EMPLOY_DETNLF	Unknown	0.573603	0.325859	0.41735	0.738232	-55.86%****
EMPLOY_DETNLF	UnknownNotInLaborForce	0.557745	0.336246	0.515922	0.708089	-52.51%****
ETHNIC	CubanOrOther	0.37109	0.278919	0.358888	0.406863	-31.45%****
ETHNIC	Mexican	0.522231	0.340651	0.414072	0.620116	-45.07%****
ETHNIC	NonHispanic	0.393753	0.280938	0.335612	0.444826	-36.84%****
ETHNIC	PuertoRican	0.436169	0.319946	0.472527	0.478209	-33.09%****
ETHNIC	Unknown	0.556753	0.318692	0.456799	0.372991	-14.56%****
ETHNIC	UnspecifiedHispanic	0.387089	0.243946	0.308796	0.436651	-44.13%****
Statistical significance shown at the 0.1 (*), 0.05 (**), 0.01 (***), and 0.001 (****) levels.
Group	Subgroup	Total MOUD Treatment Rate	Unhoused MOUD Treatment Rate	Dependent MOUD Treatment Rate	Independent MOUD Treatment Rate	% Difference - Unhoused from Independent Living
FREQ_ATND_SELF_HELP	1To3TimesPastMonth	0.367933	0.213051	0.284744	0.44318	-51.93%****
FREQ_ATND_SELF_HELP	4To7TimesPastMonth	0.338696	0.253809	0.288685	0.388903	-34.74%****
FREQ_ATND_SELF_HELP	8To30TimesPastMonth	0.302167	0.220774	0.29383	0.342954	-35.63%****
FREQ_ATND_SELF_HELP	NoAttendance	0.426239	0.322746	0.35097	0.482151	-33.06%****
FREQ_ATND_SELF_HELP	SomeAttendance	0.715967	0.592572	0.641689	0.668907	-11.41%****
FREQ_ATND_SELF_HELP	Unknown	0.234273	0.110954	0.254579	0.257716	-56.95%****
FREQ1	DailyUse	0.399977	0.274139	0.345962	0.450522	-39.15%****
FREQ1	NoUsePastMonth	0.410319	0.355392	0.342512	0.459757	-22.70%****
FREQ1	SomeUse	0.384559	0.280963	0.352937	0.42827	-34.40%****
FREQ1	Unknown	0.628512	0.201072	0.222698	0.472152	-57.41%****
FREQ2	DailyUse	0.320558	0.244498	0.308073	0.363057	-32.66%****
FREQ2	NoUsePastMonth	0.379872	0.338343	0.328688	0.425242	-20.43%****
FREQ2	SomeUse	0.4017	0.316307	0.361992	0.444615	-28.86%****
FREQ2	Unknown	0.472397	0.30158	0.37352	0.512493	-41.15%****
FREQ3	DailyUse	0.298289	0.22962	0.269733	0.341211	-32.70%****
FREQ3	NoUsePastMonth	0.383185	0.370833	0.335405	0.420403	-11.79%****
FREQ3	SomeUse	0.377975	0.319301	0.349653	0.407359	-21.62%****
FREQ3	Unknown	0.422888	0.286525	0.355144	0.47017	-39.06%****
FRSTUSE1	11yLess	0.349066	0.237854	0.285902	0.441215	-46.09%****
FRSTUSE1	12To14y	0.379993	0.262677	0.317046	0.458086	-42.66%****
FRSTUSE1	15To17y	0.39261	0.291388	0.33407	0.448565	-35.04%****
FRSTUSE1	18To20y	0.397519	0.284766	0.355627	0.447243	-36.33%****
FRSTUSE1	21To24y	0.376749	0.281814	0.335152	0.421059	-33.07%****
FRSTUSE1	25To29y	0.389649	0.283732	0.348499	0.436153	-34.95%****
FRSTUSE1	30yPlus	0.412331	0.302645	0.359869	0.458806	-34.04%****
FRSTUSE1	Unknown	0.702732	0.239334	0.48882	0.660114	-63.74%****
FRSTUSE2	11yLess	0.31928	0.230503	0.275578	0.379365	-39.24%****
FRSTUSE2	12To14y	0.35228	0.269607	0.342056	0.391924	-31.21%****
FRSTUSE2	15To17y	0.364719	0.28608	0.355565	0.401392	-28.73%****
FRSTUSE2	18To20y	0.376338	0.290195	0.372126	0.413357	-29.80%****
FRSTUSE2	21To24y	0.372101	0.291215	0.354471	0.412986	-29.49%****
FRSTUSE2	25To29y	0.37523	0.285372	0.376182	0.415223	-31.27%****
FRSTUSE2	30yPlus	0.402032	0.308941	0.392561	0.441025	-29.95%****
FRSTUSE2	Unknown	0.454026	0.286914	0.325883	0.504672	-43.15%****
FRSTUSE3	11yLess	0.328786	0.254028	0.290963	0.381295	-33.38%****
FRSTUSE3	12To14y	0.353358	0.28931	0.325781	0.390505	-25.91%****
FRSTUSE3	15To17y	0.359638	0.299473	0.337065	0.391696	-23.54%****
FRSTUSE3	18To20y	0.360719	0.292491	0.355692	0.38835	-24.68%****
FRSTUSE3	21To24y	0.366126	0.278423	0.384921	0.395028	-29.52%****
FRSTUSE3	25To29y	0.363582	0.291371	0.398327	0.387056	-24.72%****
FRSTUSE3	30yPlus	0.376396	0.287954	0.41048	0.40398	-28.72%****
FRSTUSE3	Unknown	0.419561	0.284395	0.345138	0.468786	-39.33%****
GENDER	Female	0.433877	0.311899	0.362781	0.477331	-34.66%****
GENDER	Male	0.385865	0.274438	0.335223	0.431636	-36.42%****
GENDER	Unknown	0.847328	0.459459	0.533333	0.572816	-19.79%
Statistical significance shown at the 0.1 (*), 0.05 (**), 0.01 (***), and 0.001 (****) levels.
Group	Subgroup	Total MOUD Treatment Rate	Unhoused MOUD Treatment Rate	Dependent MOUD Treatment Rate	Independent MOUD Treatment Rate	% Difference - Unhoused from Independent Living
HALLFLG	NotReported	0.404157	0.285599	0.345781	0.449323	-36.44%****
HALLFLG	Reported	0.3102	0.284264	0.210526	0.382892	-25.76%**
HERFLG	NotReported	0.407665	0.262384	0.323554	0.400916	-34.55%****
HERFLG	Reported	0.403067	0.287789	0.349517	0.463148	-37.86%****
HLTHINS	Medicaid	0.416303	0.235959	0.29091	0.495812	-52.41%****
HLTHINS	MedicareOrOther	0.3763	0.235765	0.371826	0.392013	-39.86%****
HLTHINS	None	0.23185	0.135956	0.20075	0.275331	-50.62%****
HLTHINS	PrivateInsurance	0.393788	0.268322	0.220122	0.425245	-36.90%****
HLTHINS	Unknown	0.441504	0.356749	0.45477	0.460054	-22.46%****
IDU	IDU	0.394356	0.296135	0.353972	0.449961	-34.19%****
IDU	NoIDU	0.413529	0.269144	0.335243	0.448571	-40.00%****
INHFLG	NotReported	0.404002	0.285583	0.345392	0.449244	-36.43%****
INHFLG	Reported	0.352201	0.333333	0.382979	0.365854	-8.89%
LIVARAG	DependLiving	0.345413
LIVARAG	Unhoused	0.285596
LIVARAG	IndependentLiving	0.449223
LIVARAG	Unknown	0.41408
MARFLG	NotReported	0.413211	0.284137	0.356989	0.460059	-38.24%****
MARFLG	Reported	0.357435	0.29427	0.287747	0.39807	-26.08%****
MARSTAT	DivorcedOrWidowed	0.424049	0.326063	0.311781	0.479566	-32.01%****
MARSTAT	NeverMarried	0.409498	0.306237	0.328213	0.46305	-33.87%****
MARSTAT	NowMarried	0.479507	0.35385	0.335684	0.506001	-30.07%****
MARSTAT	Separated	0.392722	0.317722	0.313048	0.446419	-28.83%****
MARSTAT	Unknown	0.346561	0.202712	0.43195	0.34996	-42.08%****
METHFLG	NotReported	0.40336	0.285778	0.34521	0.448516	-36.28%****
METHFLG	Reported	0.47265	0.258348	0.375221	0.515903	-49.92%****
METHUSE	0	0	0	0	0
METHUSE	1	1	1	1	1	0.00%
MTHAMFLG	NotReported	0.420324	0.289909	0.361329	0.461827	-37.23%****
MTHAMFLG	Reported	0.296229	0.266223	0.275168	0.337597	-21.14%****
NOPRIOR	0PriorTreatments	0.445548	0.29492	0.372413	0.491398	-39.98%****
NOPRIOR	1PriorTreatments	0.434091	0.304922	0.300052	0.481285	-36.64%****
NOPRIOR	2PriorTreatments	0.441587	0.349959	0.310147	0.514873	-32.03%****
NOPRIOR	3PriorTreatments	0.44636	0.341445	0.355153	0.515519	-33.77%****
NOPRIOR	4PriorTreatments	0.432968	0.356292	0.346073	0.502604	-29.11%****
NOPRIOR	5PlusPriorTreatments	0.415402	0.328675	0.397151	0.459465	-28.47%****
NOPRIOR	Unknown	0.101942	0.029613	0.150138	0.111784	-73.51%****
OPSYNFLG	NotReported	0.399479	0.284346	0.346162	0.461027	-38.32%****
OPSYNFLG	Reported	0.416449	0.293857	0.342755	0.42126	-30.24%****
OTCFLG	NotReported	0.403989	0.285581	0.345529	0.449195	-36.42%****
OTCFLG	Reported	0.401015	0.35	0.26087	0.4875	-28.21%
OTHERFLG	NotReported	0.404834	0.286014	0.345902	0.450282	-36.48%****
OTHERFLG	Reported	0.3556	0.262032	0.315476	0.392673	-33.27%****
PCPFLG	NotReported	0.404201	0.285771	0.345629	0.449407	-36.41%****
PCPFLG	Reported	0.283566	0.22619	0.22069	0.332685	-32.01%***
Statistical significance shown at the 0.1 (*), 0.05 (**), 0.01 (***), and 0.001 (****) levels.
Group	Subgroup	Total MOUD Treatment Rate	Unhoused MOUD Treatment Rate	Dependent MOUD Treatment Rate	Independent MOUD Treatment Rate	% Difference - Unhoused from Independent Living
PREG	NotPregnant	0.439867	0.327854	0.357474	0.495863	-33.88%****
PREG	Pregnant	0.553727	0.457031	0.517945	0.588078	-22.28%****
PREG	Unknown	0.382614	0.267566	0.334379	0.420503	-36.37%****
PRIMINC	None	0.302247	0.242854	0.264058	0.346371	-29.89%****
PRIMINC	Other	0.438201	0.282992	0.415838	0.479062	-40.93%****
PRIMINC	PublicAssist	0.497176	0.34136	0.510331	0.564084	-39.48%****
PRIMINC	RetireOrDisable	0.484201	0.261819	0.388972	0.546343	-52.08%****
PRIMINC	Unknown	0.421085	0.322285	0.365923	0.453968	-29.01%****
PRIMINC	Wages	0.435748	0.297819	0.279177	0.470735	-36.73%****
PRIMPAY	Medicaid	0.45292	0.26667	0.289293	0.541072	-50.71%****
PRIMPAY	Medicare	0.468434	0.297959	0.382911	0.579565	-48.59%****
PRIMPAY	NoCharge	0.156465	0.133811	0.180352	0.15792	-15.27%*
PRIMPAY	Other	0.306042	0.214133	0.182201	0.315432	-32.11%****
PRIMPAY	OtherGovtPayment	0.325748	0.150412	0.293619	0.358453	-58.04%****
PRIMPAY	PrivateInsurance	0.388959	0.329923	0.243129	0.419105	-21.28%****
PRIMPAY	SelfPay	0.489398	0.249245	0.336364	0.535903	-53.49%****
PRIMPAY	Unknown	0.395607	0.311843	0.404916	0.422209	-26.14%****
PSOURCE_DETCRIM	Adjudication	0.153023	0.12709	0.109864	0.187806	-32.33%**
PSOURCE_DETCRIM	Court	0.279865	0.256173	0.220418	0.312693	-18.08%****
PSOURCE_DETCRIM	DUI	0.336581	0.222222	0.114504	0.368973	-39.77%
PSOURCE_DETCRIM	DiversionaryProgram	0.272331	0.296296	0.211803	0.305172	-2.91%
PSOURCE_DETCRIM	DrugCareProvider	0.411928	0.323402	0.378577	0.465105	-30.47%****
PSOURCE_DETCRIM	Employer	0.173017	0.054348	0.108911	0.240469	-77.40%****
PSOURCE_DETCRIM	Individual	0.461193	0.290997	0.440301	0.515393	-43.54%****
PSOURCE_DETCRIM	Other	0.0920955	0.068445	0.082344	0.104342	-34.40%***
PSOURCE_DETCRIM	OtherHealthCareProvider	0.336143	0.294735	0.282158	0.372053	-20.78%****
PSOURCE_DETCRIM	OtherLegalEntity	0.430943	0.501333	0.382953	0.43897	14.21%**
PSOURCE_DETCRIM	OtherReferral	0.381147	0.257212	0.27552	0.399006	-35.54%****
PSOURCE_DETCRIM	Prison	0.271424	0.357895	0.160844	0.404275	-11.47%
PSOURCE_DETCRIM	ProbationOrParole	0.23218	0.215646	0.181221	0.254	-15.10%****
PSOURCE_DETCRIM	School	0.25	0.291667	0.192308	0.240602	21.22%
PSOURCE_DETCRIM	Unknown	0.395405	0.211173	0.45719	0.268172	-21.25%****
PSOURCE_DETCRIM	UnknownCourtReferral	0.140502	0.163787	0.179673	0.126343	29.64%****
PSYPROB	No	0.405371	0.256238	0.311336	0.474553	-46.00%****
PSYPROB	Unknown	0.249908	0.123446	0.293436	0.203813	-39.43%****
PSYPROB	Yes	0.460797	0.376996	0.402706	0.504375	-25.25%****
RACE	AlaskaNative	0.469729	0.407895	0.385417	0.511706	-20.29%
RACE	AmericanIndian	0.438314	0.44713	0.40785	0.465359	-3.92%
RACE	Asian	0.419149	0.268182	0.369077	0.492569	-45.55%****
RACE	AsianOrPacificIslander	0.326087	0	0.5	0.28125	-100.00%
RACE	Black	0.375235	0.229995	0.289076	0.454622	-49.41%****
RACE	OtherSingleRace	0.434827	0.309509	0.420064	0.488482	-36.64%****
RACE	PacificIslander	0.364715	0.232932	0.362385	0.411557	-43.40%****
RACE	TwoPlusRaces	0.38036	0.269652	0.356729	0.438596	-38.52%****
RACE	Unknown	0.528233	0.277338	0.405731	0.341845	-18.87%****
Statistical significance shown at the 0.1 (*), 0.05 (**), 0.01 (***), and 0.001 (****) levels.
Group	Subgroup	Total MOUD Treatment Rate	Unhoused MOUD Treatment Rate	Dependent MOUD Treatment Rate	Independent MOUD Treatment Rate	% Difference - Unhoused from Independent Living
RACE	White	0.401219	0.296048	0.347985	0.44557	-33.56%****
REGION	Midwest	0.358442	0.365585	0.234376	0.414792	-11.86%****
REGION	Northeast	0.450049	0.319461	0.481899	0.481675	-33.68%****
REGION	South	0.327946	0.11716	0.209277	0.364019	-67.81%****
REGION	USTerritory	0.261538	0.158273	0.493151	0.258824	-38.85%**
REGION	West	0.474355	0.329599	0.455449	0.59902	-44.98%****
ROUTE1	Inhalation	0.399199	0.264776	0.314312	0.453633	-41.63%****
ROUTE1	Injection	0.395675	0.296614	0.355366	0.451909	-34.36%****
ROUTE1	Oral	0.395239	0.289263	0.341	0.42594	-32.09%****
ROUTE1	Other	0.725553	0.450858	0.464188	0.606274	-25.63%****
ROUTE1	Smoking	0.3651	0.249573	0.372999	0.438816	-43.13%****
ROUTE1	Unknown	0.45709	0.236749	0.19469	0.297667	-20.47%**
ROUTE2	Inhalation	0.427378	0.321411	0.380302	0.46603	-31.03%****
ROUTE2	Injection	0.342442	0.283399	0.33173	0.386752	-26.72%****
ROUTE2	Oral	0.331426	0.241373	0.335184	0.362378	-33.39%****
ROUTE2	Other	0.357195	0.280899	0.340393	0.380476	-26.17%****
ROUTE2	Smoking	0.364197	0.289082	0.308177	0.418849	-30.98%****
ROUTE2	Unknown	0.475222	0.304608	0.379932	0.514726	-40.82%****
ROUTE3	Inhalation	0.380794	0.2892	0.349782	0.416235	-30.52%****
ROUTE3	Injection	0.330308	0.282496	0.326446	0.360726	-21.69%****
ROUTE3	Oral	0.339524	0.271161	0.319199	0.375572	-27.80%****
ROUTE3	Other	0.321462	0.254144	0.269231	0.356481	-28.71%***
ROUTE3	Smoking	0.344236	0.280792	0.287999	0.388797	-27.78%****
ROUTE3	Unknown	0.424771	0.288843	0.360024	0.471207	-38.70%****
SEDHPFLG	NotReported	0.404672	0.285868	0.346089	0.449994	-36.47%****
SEDHPFLG	Reported	0.242438	0.212025	0.208738	0.268064	-20.90%**
SERVICES	AmbulatoryDetox	0.457671	0.303318	0.636975	0.471933	-35.73%****
SERVICES	AmbulatoryIntensiveOutpatient	0.234598	0.164095	0.1876	0.278703	-41.12%****
SERVICES	AmbulatoryNonIntensiveOutpatient	0.607548	0.63479	0.513181	0.635992	-0.19%
SERVICES	Detox24hFreeStandingRes	0.140368	0.125717	0.194095	0.138655	-9.33%****
SERVICES	Detox24hHospitalInpatient	0.00914194	0.010424	0.030303	0.008044	29.58%
SERVICES	RehabResHospitalNonDetox	0.251323	0.641304	0.153846	0.303514	111.29%****
SERVICES	RehabResLongTerm	0.278887	0.255828	0.28718	0.299891	-14.69%****
SERVICES	RehabResShortTerm	0.234507	0.263693	0.141286	0.253397	4.06%**
STFIPS	AK	0.492826	0.387387	0.372093	0.557531	-30.52%****
STFIPS	AL	0.297194	0.118734	0.296619	0.322561	-63.19%****
STFIPS	AR	0.337956	0.103448	0.261589	0.418646	-75.29%****
STFIPS	AZ	0.181176
STFIPS	CA	0.587804	0.344436	0.55533	0.71761	-52.00%****
STFIPS	CO	0.36773	0.36432	0.166478	0.428638	-15.01%****
STFIPS	CT	0.307296	0.17684	0.176336	0.37373	-52.68%****
STFIPS	DC	0.0673077	0.079659	0.048346	0.065611	21.41%
STFIPS	DE	0.238608	0.104848	0.150525	0.265532	-60.51%****
STFIPS	GA	0.231366	0.207951	0.124224	0.306848	-32.23%****
STFIPS	HI	0.0688259	0.060606	0.030303	0.125	-51.52%
Statistical significance shown at the 0.1 (*), 0.05 (**), 0.01 (***), and 0.001 (****) levels.
Group	Subgroup	Total MOUD Treatment Rate	Unhoused MOUD Treatment Rate	Dependent MOUD Treatment Rate	Independent MOUD Treatment Rate	% Difference - Unhoused from Independent Living
STFIPS	IA	0.357866	0.281301	0.366337	0.397911	-29.31%****
STFIPS	ID	0.0206186	0	0	0.032787	-100.00%
STFIPS	IL	0.0970163	0.062088	0.088385	0.128362	-51.63%****
STFIPS	IN	0.365121	0.24	0.206959	0.431452	-44.37%****
STFIPS	KS	0.199324	0.125	0.175439	0.21875	-42.86%
STFIPS	KY	0.254062	0.078405	0.226904	0.317707	-75.32%****
STFIPS	LA	0.0184747	0.013029	0.025997	0.016212	-19.63%
STFIPS	MA	0.277643	0.216281	0.377009	0.299612	-27.81%****
STFIPS	MD	0.495494	0.161132	0.260599	0.572695	-71.86%****
STFIPS	ME	0.763412	0.753223	0.646154	0.784903	-4.04%
STFIPS	MI	0.568634	0.522946	0.407428	0.631414	-17.18%****
STFIPS	MN	0.535017	0.560697	0.424113	0.593139	-5.47%**
STFIPS	MO	0.147936	0.119259	0.102787	0.157943	-24.49%****
STFIPS	MS	0.0214286	0.011364	0.032258	0.022099	-48.58%
STFIPS	MT	0	0	0	0
STFIPS	NC	0.136436	0.07672	0.038071	0.144797	-47.02%****
STFIPS	ND	0.180451	0.1875	0.136364	0.183099	2.40%
STFIPS	NE	0.316883	0.122449	0.265306	0.415094	-70.50%****
STFIPS	NH	0.203976	0.212121	0.170732	0.213808	-0.79%
STFIPS	NJ	0.682622	0.685193	0.520767	0.721682	-5.06%****
STFIPS	NM	0.853293	0.901099	0.933535	0.706311	27.58%****
STFIPS	NV	0.319444	0.333333	0.131148	0.267516	24.60%
STFIPS	NY	0.466893	0.346714	0.641977	0.478693	-27.57%****
STFIPS	OH	0.322792	0.383109	0.234429	0.325384	17.74%****
STFIPS	OK	0	0	0	0
STFIPS	PA	0.36833	0.339956	0.312992	0.43252	-21.40%****
STFIPS	PR	0.261538	0.158273	0.493151	0.258824	-38.85%**
STFIPS	RI	0.669903	0.445561	0.87543	0.631956	-29.49%****
STFIPS	SC	0.493151	0.6	0.615385	0.462963	29.60%
STFIPS	SD	0.271084	0	0.413462	0.246649	-100.00%***
STFIPS	TN	0.00509923	0.005724	0.002436	0.005193	10.22%
STFIPS	TX	0.248457	0.093907	0.227952	0.392674	-76.09%****
STFIPS	UT	0.259891	0.16055	0.205674	0.330632	-51.44%****
STFIPS	VA	0	0	0	0
STFIPS	VT	0.723916	0.668998	0.663507	0.738559	-9.42%***
STFIPS	WI	0.125701	0.051107	0.09161	0.154055	-66.83%****
STFIPS	WY	0.0477658	0.111111	0.011111	0.045455	144.44%
STIMFLG	NotReported	0.405498	0.286497	0.349028	0.450199	-36.36%****
STIMFLG	Reported	0.206237	0.142056	0.155128	0.269427	-47.27%****
SUB1	Heroin	0.401998	0.286762	0.348537	0.462523	-38.00%****
SUB1	NoScriptMethadone	0.501637	0.342105	0.385382	0.523863	-34.70%****
SUB1	OtherOpioidSynthetics	0.409145	0.272895	0.329459	0.405333	-32.67%****
SUB2	Alcohol	0.286783	0.224551	0.296395	0.312062	-28.04%****
SUB2	Barbiturates	0.248756	0.15625	0.266667	0.270492	-42.23%
SUB2	Benzo	0.305874	0.227985	0.341512	0.326612	-30.20%****
Statistical significance shown at the 0.1 (*), 0.05 (**), 0.01 (***), and 0.001 (****) levels.
Group	Subgroup	Total MOUD Treatment Rate	Unhoused MOUD Treatment Rate	Dependent MOUD Treatment Rate	Independent MOUD Treatment Rate	% Difference - Unhoused from Independent Living
SUB2	CokeCrack	0.403962	0.304853	0.370201	0.45766	-33.39%****
SUB2	Hallucinogenics	0.29602	0.269663	0.2	0.373684	-27.84%*
SUB2	Heroin	0.469086	0.39312	0.422572	0.502606	-21.78%****
SUB2	Inhalants	0.387755	0.230769	0.363636	0.489362	-52.84%*
SUB2	MethSpeed	0.296533	0.264316	0.27748	0.340576	-22.39%****
SUB2	NoScriptMethadone	0.503942	0.243781	0.413978	0.570152	-57.24%****
SUB2	None	0.42616	0.309237	0.369198	0.474749	-34.86%****
SUB2	OtherAmphetamines	0.323999	0.256944	0.3	0.349084	-26.39%****
SUB2	OtherDrugs	0.395068	0.28988	0.406186	0.418787	-30.78%****
SUB2	OtherOpioidSynthetics	0.468415	0.366667	0.416292	0.505475	-27.46%****
SUB2	OtherSedatives	0.226891	0.182692	0.179389	0.258427	-29.31%**
SUB2	OtherStimulants	0.22408	0.17378	0.181709	0.267422	-35.02%****
SUB2	OtherTranqs	0.295455	0.26087	0.166667	0.341176	-23.54%
SUB2	OverTheCounter	0.393013	0.454545	0.34375	0.429577	5.81%
SUB2	PCP	0.314815	0.242424	0.202703	0.385768	-37.16%***
SUB2	PotHash	0.360099	0.29606	0.279149	0.399597	-25.91%****
SUB2	Unknown	0.631897	0.284401	0.463563	0.647872	-56.10%****
SUB3	Alcohol	0.324452	0.262037	0.307727	0.360995	-27.41%****
SUB3	Barbiturates	0.231343	0.1	0.289474	0.219178	-54.37%
SUB3	Benzo	0.349784	0.285377	0.340826	0.381627	-25.22%****
SUB3	CokeCrack	0.363389	0.273987	0.351621	0.403982	-32.18%****
SUB3	Hallucinogenics	0.320583	0.296296	0.220339	0.388704	-23.77%*
SUB3	Heroin	0.324104	0.24031	0.275701	0.3733	-35.63%***
SUB3	Inhalants	0.295082	0.454545	0.428571	0.2	127.27%*
SUB3	MethSpeed	0.294367	0.28125	0.259862	0.322116	-12.69%***
SUB3	NoScriptMethadone	0.318596	0.142857	0.24359	0.373814	-61.78%****
SUB3	None	0.414288	0.292031	0.339678	0.45233	-35.44%****
SUB3	OtherAmphetamines	0.37281	0.293478	0.334375	0.412341	-28.83%****
SUB3	OtherDrugs	0.32675	0.24425	0.264261	0.371737	-34.29%****
SUB3	OtherOpioidSynthetics	0.364835	0.303095	0.303303	0.407526	-25.63%****
SUB3	OtherSedatives	0.270648	0.268519	0.26	0.285425	-5.92%
SUB3	OtherStimulants	0.179293	0.091787	0.124829	0.273171	-66.40%****
SUB3	OtherTranqs	0.391304	0.1	0.333333	0.555556	-82.00%**
SUB3	OverTheCounter	0.412121	0.222222	0.156863	0.571429	-61.11%**
SUB3	PCP	0.249438	0.208333	0.239437	0.275304	-24.33%
SUB3	PotHash	0.354509	0.292912	0.296483	0.396229	-26.08%****
SUB3	Unknown	0.478408	0.281793	0.441955	0.577241	-51.18%****
TRNQFLG	NotReported	0.404015	0.285624	0.345465	0.449243	-36.42%****
TRNQFLG	Reported	0.320225	0.212121	0.2	0.392857	-46.01%*
VET	NotVeteran	0.404406	0.286254	0.34582	0.457832	-37.48%****
VET	Unknown	0.384822	0.230909	0.318168	0.241171	-4.26%
VET	Veteran	0.446118	0.328581	0.386247	0.504906	-34.92%****
Statistical significance shown at the 0.1 (*), 0.05 (**), 0.01 (***), and 0.001 (****) levels.

## Sheet: S2 frequencies
group	subgroup	total_admissions	group_share_of_admissions	percent_receiving_moud	DependentAdmissions
S2 Appendix - Admission Counts and Frequencies by Subgroup
Group	Subgroup	Observations (all data)	Subgroup Frequency (all data)	Observations (balanced training data)	Subgroup Frequency (balanced training data)
ALL	ALL	524134	1	366893	1
AGE	Age12To14	177	0.0003377	138	0.000376131
AGE	Age15To17	617	0.00117718	414	0.00112839
AGE	Age18To20	6703	0.0127887	4659	0.0126985
AGE	Age21To24	35862	0.0684214	25153	0.0685568
AGE	Age25To29	106210	0.202639	74291	0.202487
AGE	Age30To34	111165	0.212093	77643	0.211623
AGE	Age35To39	82557	0.157511	57722	0.157327
AGE	Age40To44	51264	0.0978071	35915	0.0978896
AGE	Age45To49	40611	0.0774821	28637	0.0780527
AGE	Age50To54	37784	0.0720884	26416	0.0719992
AGE	Age55To64	43497	0.0829883	30493	0.0831114
AGE	Age65Plus	7687	0.0146661	5412	0.0147509
ALCDRUG	AlcoholAndDrugs	66488	0.126853	46568	0.126925
ALCDRUG	OtherDrugs	457646	0.873147	320325	0.873075
ALCFLG	NotReported	457646	0.873147	320325	0.873075
ALCFLG	Reported	66488	0.126853	46568	0.126925
AMPHFLG	NotReported	519658	0.99146	363789	0.99154
AMPHFLG	Reported	4476	0.0085398	3104	0.00846023
ARRESTS	0Arrest	447407	0.853612	313254	0.853802
ARRESTS	1Arrest	30255	0.0577238	21121	0.0575672
ARRESTS	2PlusArrest	5333	0.0101749	3736	0.0101828
ARRESTS	Unknown	41139	0.0784895	28782	0.0784479
BARBFLG	NotReported	523799	0.999361	366656	0.999354
BARBFLG	Reported	335	0.00063915	237	0.000645965
BENZFLG	NotReported	482491	0.920549	337675	0.920364
BENZFLG	Reported	41643	0.0794511	29218	0.0796363
CBSA2010	Excluded due to large number of subgroups (272)
COKEFLG	NotReported	391782	0.747484	274439	0.748008
COKEFLG	Reported	132352	0.252516	92454	0.251992
DAYWAIT	0DaysWait	219010	0.417851	153487	0.418343
DAYWAIT	15To30DaysWait	6470	0.0123442	4455	0.0121425
DAYWAIT	1To7DaysWait	67515	0.128812	47311	0.12895
DAYWAIT	31PlusDaysWait	4214	0.00803993	2923	0.0079669
DAYWAIT	8To14DaysWait	9515	0.0181537	6661	0.0181552
DAYWAIT	Unknown	217410	0.414799	152056	0.414442
DIVISION	EastNorthCentral	67030	0.127887	46664	0.127187
DIVISION	EastSouthCentral	20753	0.0395948	14596	0.0397827
DIVISION	MiddleAtlantic	131658	0.251191	92261	0.251466
DIVISION	Mountain	32372	0.0617628	22685	0.06183
DIVISION	NewEngland	81590	0.155666	57013	0.155394
DIVISION	Pacific	43881	0.083721	30765	0.0838528
DIVISION	SouthAtlantic	108594	0.207187	76074	0.207347
DIVISION	USTerritories	1170	0.00223225	825	0.00224861
Group	Subgroup	Admission Count	Subgroup Frequency	Total MOUD Treatment Rate	MOUD Access Rate - Total
DIVISION	WestNorthCentral	22513	0.0429528	15814	0.0431025
DIVISION	WestSouthCentral	14573	0.027804	10196	0.0277901
DSMCRIT	ADDOrBehaviorDisorder	38	7.25e-05	29	7.90421e-05
DSMCRIT	AlcoholAbuse	920	0.00175528	670	0.00182615
DSMCRIT	AlcoholDependence	6216	0.0118596	4379	0.0119354
DSMCRIT	AlcoholDisorder	103	0.00019651	70	0.000190791
DSMCRIT	AlcoholIntoxication	134	0.00025566	98	0.000267108
DSMCRIT	AnxietyDisorder	346	0.00066014	247	0.000673221
DSMCRIT	BipolarDisorder	329	0.0006277	227	0.000618709
DSMCRIT	CannabisAbuse	817	0.00155876	552	0.00150453
DSMCRIT	CannabisDependence	1956	0.00373187	1366	0.00372316
DSMCRIT	CocaineAbuse	374	0.00071356	255	0.000695026
DSMCRIT	CocaineDependence	2838	0.00541465	1984	0.00540757
DSMCRIT	DepressiveDisorder	697	0.00132981	503	0.00137097
DSMCRIT	OpioidAbuse	13275	0.0253275	9252	0.0252172
DSMCRIT	OpioidDependence	309818	0.591105	216891	0.591156
DSMCRIT	OtherMentalHealthCondition	44710	0.0853026	31309	0.0853355
DSMCRIT	OtherSubstanceAbuse	1030	0.00196515	732	0.00199513
DSMCRIT	OtherSubstanceDependence	5553	0.0105946	3900	0.0106298
DSMCRIT	SchizopheniaOrPsychDisorder	101	0.0001927	73	0.000198968
DSMCRIT	SubstanceDisorder	7914	0.0150992	5548	0.0151216
DSMCRIT	Unknown	126965	0.242238	88808	0.242054
EDUC	1To3yCollege	88172	0.168224	61670	0.168087
EDUC	4yCollegePlus	26573	0.0506989	18585	0.0506551
EDUC	Grade12OrGED	253442	0.483544	177621	0.484122
EDUC	Grade8OrLess	29059	0.0554419	20232	0.0551441
EDUC	Grade9To11	96982	0.185033	67849	0.184929
EDUC	Unknown	29906	0.0570579	20936	0.057063
EMPLOY_DETNLF	FullTime	69245	0.132113	48490	0.132164
EMPLOY_DETNLF	Homemaker	3326	0.00634571	2349	0.00640241
EMPLOY_DETNLF	InstitutionResident	9426	0.0179839	6592	0.0179671
EMPLOY_DETNLF	OtherNotInLaborForce	134529	0.256669	94040	0.256315
EMPLOY_DETNLF	PartTime	30060	0.0573517	21081	0.0574582
EMPLOY_DETNLF	RetiredOrDisabled	38813	0.0740517	27130	0.0739453
EMPLOY_DETNLF	Student	1784	0.00340371	1193	0.00325163
EMPLOY_DETNLF	Unemployed	191417	0.365206	134031	0.365314
EMPLOY_DETNLF	Unknown	23056	0.0439888	16200	0.0441546
EMPLOY_DETNLF	UnknownNotInLaborForce	22478	0.042886	15787	0.0430289
ETHNIC	CubanOrOther	13234	0.0252493	9278	0.025288
ETHNIC	Mexican	14597	0.0278497	10238	0.0279046
ETHNIC	NonHispanic	437559	0.834823	306223	0.834638
ETHNIC	PuertoRican	30009	0.0572544	21045	0.05736
ETHNIC	Unknown	15955	0.0304407	11116	0.0302977
ETHNIC	UnspecifiedHispanic	12780	0.0243831	8993	0.0245112
FREQ_ATND_SELF_HELP	1To3TimesPastMonth	33748	0.0643881	23713	0.0646319
Group	Subgroup	Admission Count	Subgroup Frequency	Total MOUD Treatment Rate	MOUD Access Rate - Total
FREQ_ATND_SELF_HELP	4To7TimesPastMonth	20638	0.0393754	14596	0.0397827
FREQ_ATND_SELF_HELP	8To30TimesPastMonth	41755	0.0796647	29184	0.0795436
FREQ_ATND_SELF_HELP	NoAttendance	332025	0.633474	232081	0.632558
FREQ_ATND_SELF_HELP	SomeAttendance	32623	0.0622417	22946	0.0625414
FREQ_ATND_SELF_HELP	Unknown	63345	0.120857	44373	0.120943
FREQ1	DailyUse	305825	0.583486	214063	0.583448
FREQ1	NoUsePastMonth	121230	0.231296	84850	0.231266
FREQ1	SomeUse	87469	0.166883	61243	0.166923
FREQ1	Unknown	9610	0.018335	6737	0.0183623
FREQ2	DailyUse	136621	0.26066	95499	0.260291
FREQ2	NoUsePastMonth	83407	0.159133	58511	0.159477
FREQ2	SomeUse	104598	0.199563	73133	0.199331
FREQ2	Unknown	199508	0.380643	139750	0.380901
FREQ3	DailyUse	49090	0.0936593	34240	0.0933242
FREQ3	NoUsePastMonth	42225	0.0805615	29630	0.0807592
FREQ3	SomeUse	47064	0.0897938	33117	0.0902634
FREQ3	Unknown	385755	0.735985	269906	0.735653
FRSTUSE1	11yLess	6208	0.0118443	4331	0.0118045
FRSTUSE1	12To14y	34248	0.0653421	23944	0.0652615
FRSTUSE1	15To17y	79970	0.152575	55751	0.151954
FRSTUSE1	18To20y	106956	0.204062	74898	0.204141
FRSTUSE1	21To24y	91979	0.175488	64341	0.175367
FRSTUSE1	25To29y	81576	0.15564	57161	0.155797
FRSTUSE1	30yPlus	104564	0.199499	73376	0.199993
FRSTUSE1	Unknown	18633	0.0355501	13091	0.0356807
FRSTUSE2	11yLess	12666	0.0241656	8888	0.024225
FRSTUSE2	12To14y	50914	0.0971393	35591	0.0970065
FRSTUSE2	15To17y	73547	0.140321	51518	0.140417
FRSTUSE2	18To20y	58474	0.111563	40773	0.11113
FRSTUSE2	21To24y	39113	0.074624	27387	0.0746457
FRSTUSE2	25To29y	35906	0.0685054	25172	0.0686086
FRSTUSE2	30yPlus	42233	0.0805767	29640	0.0807865
FRSTUSE2	Unknown	211281	0.403105	147924	0.40318
FRSTUSE3	11yLess	9602	0.0183197	6721	0.0183187
FRSTUSE3	12To14y	33425	0.0637719	23293	0.0634872
FRSTUSE3	15To17y	35647	0.0680112	25007	0.0681588
FRSTUSE3	18To20y	20570	0.0392457	14463	0.0394202
FRSTUSE3	21To24y	11466	0.0218761	8101	0.02208
FRSTUSE3	25To29y	10127	0.0193214	7137	0.0194525
FRSTUSE3	30yPlus	12803	0.024427	8962	0.0244267
FRSTUSE3	Unknown	390494	0.745027	273209	0.744656
GENDER	Female	192792	0.36783	134938	0.367786
GENDER	Male	330818	0.631171	231599	0.631244
GENDER	Unknown	524	0.00099974	356	0.00097031
HALLFLG	NotReported	523183	0.998186	366228	0.998187
Group	Subgroup	Admission Count	Subgroup Frequency	Total MOUD Treatment Rate	MOUD Access Rate - Total
HALLFLG	Reported	951	0.00181442	665	0.00181252
HERFLG	NotReported	104841	0.200027	73675	0.200808
HERFLG	Reported	419293	0.799973	293218	0.799192
HLTHINS	Medicaid	187253	0.357262	131041	0.357164
HLTHINS	MedicareOrOther	18456	0.0352124	12948	0.0352909
HLTHINS	None	62769	0.119758	44098	0.120193
HLTHINS	PrivateInsurance	12202	0.0232803	8578	0.0233801
HLTHINS	Unknown	243454	0.464488	170228	0.463972
IDU	IDU	260856	0.49769	182435	0.497243
IDU	NoIDU	263278	0.50231	184458	0.502757
INHFLG	NotReported	523975	0.999697	366775	0.999678
INHFLG	Reported	159	0.00030336	118	0.00032162
LIVARAG	DependLiving	83668	0.159631	58668	0.159905
LIVARAG	Unhoused	85824	0.163744	228697	0.623334
LIVARAG	IndependentLiving	326715	0.623343	60051	0.163674
LIVARAG	Unknown	27927	0.0532822	19477	0.0530863
MARFLG	NotReported	437447	0.834609	306188	0.834543
MARFLG	Reported	86687	0.165391	60705	0.165457
MARSTAT	DivorcedOrWidowed	50256	0.0958839	35190	0.0959135
MARSTAT	NeverMarried	296739	0.566151	207610	0.56586
MARSTAT	NowMarried	49090	0.0936593	34416	0.0938039
MARSTAT	Separated	21710	0.0414207	15275	0.0416334
MARSTAT	Unknown	106339	0.202885	74402	0.202789
METHFLG	NotReported	519399	0.990966	363609	0.991049
METHFLG	Reported	4735	0.00903395	3284	0.00895084
METHUSE	0	312391	0.596014	148230	0.404014
METHUSE	1	211743	0.403986	218663	0.595986
MTHAMFLG	NotReported	455130	0.868347	318468	0.868013
MTHAMFLG	Reported	69004	0.131653	48425	0.131987
NOPRIOR	0PriorTreatments	147506	0.281428	103177	0.281218
NOPRIOR	1PriorTreatments	83008	0.158372	58337	0.159003
NOPRIOR	2PriorTreatments	64121	0.122337	44751	0.121973
NOPRIOR	3PriorTreatments	44771	0.085419	31331	0.0853955
NOPRIOR	4PriorTreatments	28300	0.0539938	19846	0.0540921
NOPRIOR	5PlusPriorTreatments	106841	0.203843	74733	0.203692
NOPRIOR	Unknown	49587	0.0946075	34718	0.094627
OPSYNFLG	NotReported	384914	0.734381	269130	0.733538
OPSYNFLG	Reported	139220	0.265619	97763	0.266462
OTCFLG	NotReported	523740	0.999248	366618	0.99925
OTCFLG	Reported	394	0.00075172	275	0.000749537
OTHERFLG	NotReported	515107	0.982777	360572	0.982772
OTHERFLG	Reported	9027	0.0172227	6321	0.0172285
PCPFLG	NotReported	523203	0.998224	366269	0.998299
PCPFLG	Reported	931	0.00177626	624	0.00170077
PREG	NotPregnant	173323	0.330685	121342	0.330729
Group	Subgroup	Admission Count	Subgroup Frequency	Total MOUD Treatment Rate	MOUD Access Rate - Total
PREG	Pregnant	7473	0.0142578	5235	0.0142685
PREG	Unknown	343338	0.655058	240316	0.655003
PRIMINC	None	132557	0.252907	92860	0.253098
PRIMINC	Other	64386	0.122843	44961	0.122545
PRIMINC	PublicAssist	37355	0.0712699	25960	0.0707563
PRIMINC	RetireOrDisable	27375	0.052229	19337	0.0527047
PRIMINC	Unknown	186176	0.355207	130174	0.354801
PRIMINC	Wages	76285	0.145545	53601	0.146094
PRIMPAY	Medicaid	150150	0.286473	105092	0.286438
PRIMPAY	Medicare	2867	0.00546998	2005	0.00546481
PRIMPAY	NoCharge	5816	0.0110964	4118	0.011224
PRIMPAY	Other	7365	0.0140518	5153	0.014045
PRIMPAY	OtherGovtPayment	44295	0.0845108	31075	0.0846977
PRIMPAY	PrivateInsurance	7101	0.0135481	4973	0.0135544
PRIMPAY	SelfPay	8206	0.0156563	5774	0.0157376
PRIMPAY	Unknown	298334	0.569194	208703	0.568839
PSOURCE_DETCRIM	Adjudication	3457	0.00659564	2435	0.00663681
PSOURCE_DETCRIM	Court	11527	0.0219925	8120	0.0221318
PSOURCE_DETCRIM	DUI	1129	0.00215403	3221	0.00877913
PSOURCE_DETCRIM	DiversionaryProgram	4590	0.0087573	44612	0.121594
PSOURCE_DETCRIM	DrugCareProvider	63868	0.121854	792	0.00215867
PSOURCE_DETCRIM	Employer	1601	0.00305456	1099	0.00299542
PSOURCE_DETCRIM	Individual	299582	0.571575	209743	0.571673
PSOURCE_DETCRIM	Other	6743	0.012865	4719	0.0128621
PSOURCE_DETCRIM	OtherHealthCareProvider	27048	0.0516051	18790	0.0512138
PSOURCE_DETCRIM	OtherLegalEntity	3012	0.00574662	2094	0.00570739
PSOURCE_DETCRIM	OtherReferral	45594	0.0869892	32011	0.0872489
PSOURCE_DETCRIM	Prison	2929	0.00558827	2052	0.00559291
PSOURCE_DETCRIM	ProbationOrParole	24201	0.0461733	16958	0.0462206
PSOURCE_DETCRIM	School	188	0.00035869	133	0.000362504
PSOURCE_DETCRIM	Unknown	10708	0.0204299	7558	0.0206
PSOURCE_DETCRIM	UnknownCourtReferral	17957	0.0342603	12556	0.0342225
PSYPROB	No	246594	0.470479	172843	0.471099
PSYPROB	Unknown	76384	0.145734	53463	0.145718
PSYPROB	Yes	201156	0.383787	140587	0.383183
RACE	AlaskaNative	479	0.00091389	344	0.000937603
RACE	AmericanIndian	5909	0.0112738	4140	0.0112839
RACE	Asian	2350	0.00448359	1634	0.00445361
RACE	AsianOrPacificIslander	46	8.78e-05	33	8.99445e-05
RACE	Black	82583	0.157561	57851	0.157678
RACE	OtherSingleRace	42817	0.0816909	29874	0.0814243
RACE	PacificIslander	1349	0.00257377	968	0.00263837
RACE	TwoPlusRaces	8442	0.0161066	5913	0.0161164
RACE	Unknown	16470	0.0314233	11532	0.0314315
RACE	White	363689	0.693886	254604	0.693946
Group	Subgroup	Admission Count	Subgroup Frequency	Total MOUD Treatment Rate	MOUD Access Rate - Total
REGION	Midwest	89543	0.17084	62478	0.170289
REGION	Northeast	213248	0.406858	149274	0.40686
REGION	South	143920	0.274586	100866	0.274919
REGION	USTerritory	1170	0.00223225	825	0.00224861
REGION	West	76253	0.145484	53450	0.145683
ROUTE1	Inhalation	153783	0.293404	107545	0.293124
ROUTE1	Injection	253372	0.483411	177184	0.482931
ROUTE1	Oral	69816	0.133203	49085	0.133786
ROUTE1	Other	13427	0.0256175	9451	0.0257596
ROUTE1	Smoking	28877	0.0550947	20265	0.0552341
ROUTE1	Unknown	4859	0.00927053	3363	0.00916616
ROUTE2	Inhalation	43816	0.0835969	30581	0.0833513
ROUTE2	Injection	62320	0.118901	43501	0.118566
ROUTE2	Oral	85476	0.16308	59890	0.163236
ROUTE2	Other	2724	0.00519714	1933	0.00526857
ROUTE2	Smoking	129279	0.246653	90539	0.246772
ROUTE2	Unknown	200519	0.382572	140449	0.382806
ROUTE3	Inhalation	14089	0.0268805	9919	0.0270351
ROUTE3	Injection	12670	0.0241732	8849	0.0241187
ROUTE3	Oral	47655	0.0909214	33395	0.0910211
ROUTE3	Other	1067	0.00203574	736	0.00200603
ROUTE3	Smoking	60903	0.116197	42728	0.116459
ROUTE3	Unknown	387750	0.739792	271266	0.73936
SEDHPFLG	NotReported	521919	0.995774	365349	0.995792
SEDHPFLG	Reported	2215	0.00422602	1544	0.00420831
SERVICES	AmbulatoryDetox	4973	0.00948803	3437	0.00936785
SERVICES	AmbulatoryIntensiveOutpatient	57703	0.110092	40458	0.110272
SERVICES	AmbulatoryNonIntensiveOutpatient	262944	0.501673	184053	0.501653
SERVICES	Detox24hFreeStandingRes	97123	0.185302	67882	0.185019
SERVICES	Detox24hHospitalInpatient	12470	0.0237916	8779	0.023928
SERVICES	RehabResHospitalNonDetox	756	0.00144238	538	0.00146637
SERVICES	RehabResLongTerm	35301	0.0673511	24709	0.0673466
SERVICES	RehabResShortTerm	52864	0.10086	37037	0.100948
STFIPS	AK	1603	0.00305838	1133	0.00308809
STFIPS	AL	5774	0.0110163	4106	0.0111913
STFIPS	AR	1947	0.0037147	1321	0.0036005
STFIPS	AZ	10189	0.0194397	7054	0.0192263
STFIPS	CA	42031	0.0801913	29470	0.0803231
STFIPS	CO	13102	0.0249974	9212	0.0251081
STFIPS	CT	23274	0.0444047	16341	0.0445389
STFIPS	DC	1560	0.00297634	1094	0.0029818
STFIPS	DE	8910	0.0169995	6297	0.017163
STFIPS	GA	2965	0.00565695	2084	0.00568013
STFIPS	HI	247	0.00047125	162	0.000441546
STFIPS	IA	2174	0.00414779	1508	0.00411019
Group	Subgroup	Admission Count	Subgroup Frequency	Total MOUD Treatment Rate	MOUD Access Rate - Total
STFIPS	ID	97	0.00018507	70	0.000190791
STFIPS	IL	16255	0.0310131	11384	0.0310281
STFIPS	IN	7162	0.0136644	4988	0.0135952
STFIPS	KS	296	0.00056474	219	0.000596904
STFIPS	KY	6463	0.0123308	4566	0.012445
STFIPS	LA	2111	0.0040276	1485	0.0040475
STFIPS	MA	44251	0.0844269	30933	0.0843107
STFIPS	MD	72675	0.138657	50822	0.13852
STFIPS	ME	3728	0.00711268	2584	0.00704293
STFIPS	MI	29140	0.0555965	20281	0.0552777
STFIPS	MN	10138	0.0193424	7085	0.0193108
STFIPS	MO	8889	0.0169594	6308	0.017193
STFIPS	MS	1260	0.00240397	884	0.00240942
STFIPS	MT	106	0.00020224	76	0.000207145
STFIPS	NC	15707	0.0299675	11010	0.0300087
STFIPS	ND	133	0.00025375	90	0.000245303
STFIPS	NE	385	0.00073454	264	0.000719556
STFIPS	NH	1157	0.00220745	815	0.00222136
STFIPS	NJ	30941	0.0590326	21749	0.0592789
STFIPS	NM	3006	0.00573517	2130	0.00580551
STFIPS	NV	648	0.00123633	464	0.00126467
STFIPS	NY	90297	0.172278	63161	0.172151
STFIPS	OH	8411	0.0160474	5810	0.0158357
STFIPS	OK	2574	0.00491096	1804	0.00491696
STFIPS	PA	10420	0.0198804	7351	0.0200358
STFIPS	PR	1170	0.00223225	825	0.00224861
STFIPS	RI	5768	0.0110048	4001	0.0109051
STFIPS	SC	73	0.00013928	46	0.000125377
STFIPS	SD	498	0.00095014	340	0.000926701
STFIPS	TN	7256	0.0138438	5040	0.013737
STFIPS	TX	7941	0.0151507	5586	0.0152251
STFIPS	UT	4575	0.00872868	3214	0.00876005
STFIPS	VA	6704	0.0127906	4721	0.0128675
STFIPS	VT	3412	0.00650979	2339	0.00637516
STFIPS	WI	6062	0.0115657	4201	0.0114502
STFIPS	WY	649	0.00123823	465	0.0012674
STIMFLG	NotReported	520158	0.992414	364061	0.992281
STIMFLG	Reported	3976	0.00758585	2832	0.00771887
SUB1	Heroin	409962	0.78217	286711	0.781457
SUB1	NoScriptMethadone	2444	0.00466293	1707	0.00465258
SUB1	OtherOpioidSynthetics	111728	0.213167	78475	0.213891
SUB2	Alcohol	40780	0.0778045	28529	0.0777584
SUB2	Barbiturates	201	0.00038349	135	0.000367955
SUB2	Benzo	27034	0.0515784	18998	0.0517808
SUB2	CokeCrack	108785	0.207552	75920	0.206927
Group	Subgroup	Admission Count	Subgroup Frequency	Total MOUD Treatment Rate	MOUD Access Rate - Total
SUB2	Hallucinogenics	402	0.00076698	284	0.000774068
SUB2	Heroin	8103	0.0154598	5681	0.0154841
SUB2	Inhalants	98	0.00018698	70	0.000190791
SUB2	MethSpeed	59329	0.113194	41606	0.113401
SUB2	NoScriptMethadone	1522	0.00290384	104523	0.284887
SUB2	None	149146	0.284557	1059	0.0028864
SUB2	OtherAmphetamines	2821	0.00538221	1963	0.00535033
SUB2	OtherDrugs	3812	0.00727295	2660	0.00725007
SUB2	OtherOpioidSynthetics	21577	0.041167	15126	0.0412273
SUB2	OtherSedatives	1428	0.00272449	993	0.00270651
SUB2	OtherStimulants	2392	0.00456372	1711	0.00466348
SUB2	OtherTranqs	132	0.00025184	89	0.000242578
SUB2	OverTheCounter	229	0.00043691	151	0.000411564
SUB2	PCP	486	0.00092724	329	0.000896719
SUB2	PotHash	45382	0.0865847	31727	0.0864748
SUB2	Unknown	50475	0.0963017	35339	0.0963196
SUB3	Alcohol	25708	0.0490485	18039	0.0491669
SUB3	Barbiturates	134	0.00025566	102	0.00027801
SUB3	Benzo	14609	0.0278726	10220	0.0278555
SUB3	CokeCrack	23567	0.0449637	16534	0.0450649
SUB3	Hallucinogenics	549	0.00104744	381	0.00103845
SUB3	Heroin	1228	0.00234291	826	0.00225134
SUB3	Inhalants	61	0.00011638	48	0.000130828
SUB3	MethSpeed	9675	0.018459	6819	0.0185858
SUB3	NoScriptMethadone	769	0.00146718	226024	0.616049
SUB3	None	323239	0.616711	518	0.00141186
SUB3	OtherAmphetamines	1655	0.00315759	1141	0.0031099
SUB3	OtherDrugs	5215	0.00994975	3661	0.00997839
SUB3	OtherOpioidSynthetics	5915	0.0112853	4162	0.0113439
SUB3	OtherSedatives	787	0.00150152	551	0.0015018
SUB3	OtherStimulants	1584	0.00302213	1121	0.00305539
SUB3	OtherTranqs	46	8.78e-05	37	0.000100847
SUB3	OverTheCounter	165	0.0003148	124	0.000337973
SUB3	PCP	445	0.00084902	295	0.000804049
SUB3	PotHash	41305	0.0788062	28978	0.0789822
SUB3	Unknown	67478	0.128742	47312	0.128953
TRNQFLG	NotReported	523956	0.99966	366767	0.999657
TRNQFLG	Reported	178	0.00033961	126	0.000343424
VET	NotVeteran	484444	0.924275	339218	0.924569
VET	Unknown	30596	0.0583744	21326	0.0581259
VET	Veteran	9094	0.0173505	6349	0.0173048

## Sheet: S3 all features
	S3 Appendix - Full Feature List
		Feature name	Feature short definition	Feature category	Feature importance	Share of feature importance
	1	AGE	Age at admission	Demographic	0.0975	0.0194
	2	ALCDRUG	Substance use type	Substance use history	0.0044	0.0009
	3	ALCFLG	Alcohol reported at admission	Substance use history	0.0284	0.0056
	4	AMPHFLG	Other amphetamines reported at admission	Substance use history	0.002	0.0004
	5	ARRESTS	Arrests in the past 30 days	Personal history	0.0882	0.0176
	6	BARBFLG	Barbiturates reported at admission	Substance use history	0	0
	7	BENZFLG	Benzodiazepines reported at admission	Substance use history	0.0075	0.0015
	8	CBSA2010	Core based statistical area (metro and micro areas)	Geographic	0.1754	0.0349
	9	COKEFLG	Cocaine/crack reported at admission	Substance use history	0.009	0.0018
	10	DAYWAIT	Days waiting to enter substance use treatment	Coordination of care	0.0845	0.0168
	11	DIVISION	Census division	Geographic	0.2901	0.0577
	12	DSMCRIT	DSM diagnosis (SuDS 4 SuDS 19)	Medical history	0.1084	0.0216
	13	EDUC	Education	Personal history	0.0405	0.0081
	14	EMPLOY_DETNLF	Employment status (combined with not in labor force)	Economic	0.0768	0.0153
	15	ETHNIC	Ethnicity	Demographic	0.0228	0.0045
	16	FREQ_ATND_SELF_HELP	Attendance at substance use self-help groups in the past 30 days	Medical history	0.0952	0.0189
	17	FREQ1	Frequency of use (primary)	Substance use history	0.1729	0.0344
	18	FREQ2	Frequency of use (secondary)	Substance use history	0.0466	0.0093
	19	FREQ3	Frequency of use (primary)	Substance use history	0.0164	0.0033
	20	FRSTUSE1	Age at first use (primary)	Substance use history	0.0599	0.0119
	21	FRSTUSE2	Age at first use (secondary)	Substance use history	0.0238	0.0047
	22	FRSTUSE3	Age at first use (tertiary)	Substance use history	0.0149	0.003
	23	GENDER	Gender	Demographic	0.0324	0.0064
	24	HALLFLG	Hallucinogens reported at admission	Substance use history	0.0002	0
	25	HERFLG	Heroin reported at admission	Substance use history	0.0442	0.0088
	26	HLTHINS	Health insurance	Economic	0.1002	0.0199
	27	IDU	Current IV drug use reported at admission	Substance use history	0.0354	0.0071
	28	INHFLG	Inhalants reported at admission	Substance use history	0	0
	29	LIVARAG	Living arrangement	Economic	0.0761	0.0151
	30	MARFLG	Marijuana/hashish reported at admission	Substance use history	0.0286	0.0057
	31	MARSTAT	Marital status	Personal history	0.0504	0.01
	32	METHFLG	Non-rx methadone reported at admission	Substance use history	0.003	0.0006
	33	MTHAMFLG	Methamphetamine reported at admission	Substance use history	0.0477	0.0095
	34	NOPRIOR	Previous substance use treatment episodes	Medical history	0.2217	0.0441
	35	OPSYNFLG	Other opiates/synthetics reported at admission	Substance use history	0.0138	0.0027
	36	OTCFLG	Over-the-counter medication reported at admission	Substance use history	0.0001	0
	37	OTHERFLG	Other drug reported at admission	Substance use history	0.004	0.0008
	38	PCPFLG	PCP reported at admission	Substance use history	0.0001	0
	39	PREG	Pregnant at admission	Medical history	0.0313	0.0062
	40	PRIMINC	Source of income/support	Economic	0.0817	0.0163
	41	PRIMPAY	Payment source, primary (expected or actual)	Economic	0.0878	0.0175
	42	PSOURCE_DETCRIM	Referral source (combined with detailed criminal justice referral)	Coordination of care	0.3386	0.0674
	43	PSYPROB	Co-occurring mental and substance use disorders	Medical history	0.0911	0.0181
	44	RACE	Race	Demographic	0.0385	0.0077
	45	REGION	Census region	Geographic	0.3526	0.0702
	46	ROUTE1	Route of administration (primary)	Substance use history	0.0323	0.0064
	47	ROUTE2	Route of administration (secondary)	Substance use history	0.0346	0.0069
	48	ROUTE3	Route of administration (tertiary)	Substance use history	0.0115	0.0023
	49	SEDHPFLG	Other sedatives/hypnotics reported at admission	Substance use history	0.001	0.0002
	50	SERVICES	Type of treatment service/setting	Coordination of care	1.1726	0.2334
	51	STFIPS	Census state FIPS code	Geographic	0.4748	0.0945
	52	STIMFLG	Other stimulants reported at admission	Substance use history	0.0017	0.0003
	53	SUB1	Substance use (primary)	Substance use history	0.0394	0.0078
	54	SUB2	Substance use (secondary)	Substance use history	0.0783	0.0156
	55	SUB3	Substance use (tertiary)	Substance use history	0.0265	0.0053
	56	TRNQFLG	Other tranquilizers reported at admission	Substance use history	0	0
	57	VET	Veteran status	Personal history	0.0074	0.0015
